# Supplementary material for: Structural diversity and unity amongst axonemal dynein assembly factors
Source: J Cell Sci. 2025 Oct 28;138(20):jcs264247. doi: 10.1242/jcs.264247 (PMC12633730; doi:10.1242/jcs.264247)
Supplement: Table S2. Accession numbers for DNAAFs from different species shown in Fig. 1. [file joces-138-264247-TableS2.xlsx]

## Sheet: Sheet1
GENUS	DNAAF1	DNAAF2	DNAAF3	DNAAF4	DNAAF5	DNAAF6	DNAAF7	DNAAF8	DNAAF9	DNAAF10	DNAAF11	DNAAF12	DNAAF13	DNAAF14	DNAAF15	DNAAF16	DNAAF17	DNAAF18	DNAAF19
Homo	Q8NEP3	Q9NVR5	Q8N9W5	Q8WXU2	Q86Y56	Q9NQM4	O75800	Q8IYS4	Q5TEA3	Q96MX6	Q86X45	Q8IYG6	Q07617	Q9NWS0	Q8WWB5	P57076	Q9BRQ4	Q8N136	Q8IW40
Mus	Q9D2H9	Q8BPI1	Q3UYV8	Q8C5Z6	A0A6P5PKZ0	A0A6P5PA58	A0A6P5QDX3	A0A6P5R8W1	Q7TT23	Q8BGF3	O88978	Q8K375	Q80ZX8	Q9CQJ2	Q8CHR9	Q8BL95	Q8CC70	D3Z7A5	Q9D9P2
Zebrafish	Q7ZV84	Q499A3	F1Q7Z7	Q6P010	A0A8M3AVC6	Q6IVV7	F1QN74	A0A8M2BBI0	B8JIN4	Q561Y0	B3DH20	A0A8M3APS4	F1RBN2	Q1RM55	Q5PRB3	Q6DRC3	I3ITQ2	Q1LV15	Q6DGB6
Ciona	XP_018671167	XP_009857906	XP_002130641	NP_001027805	XP_002127221	XP_002127097	XP_002132177		XP_026693776	XP_002126437	XP_002131587	XP_002119616	XP_002122252		XP_002129686	XP_002127537	XP_002132152	XP_002127759	XP_002128158
Strongylocentrotus	XP_030849186	XP_030855034	XP_030851161	XP_787717	XP_791189	XP_001197112	XP_781892		XP_03084139	XP_786049	XP_011666756	XP_030845621	XP_030830339	XP_030842216	XP_030833499	XP_784987	XP_011662189	XP_030837839	XP_796005
Amphimedon	XP_011410272	XP_011410286	XP_011404946	XP_003385219	XP_019849802	XP_003385842	XP_019858300			XP_011403803	XP_019848805	XP_019858077	XP_011402495	XP_003389462	XP_011406272	XP_003388750	XP_019854813	XP_003383160	XP_019854992
Mnemiopsis	KAL520536	KAL5263683	KAL5264051	KAL5257502	KAL5255282	KAL5259439	KAL5253669		KAL5264183	KAL5269755	KAL5248585	KAL5271874	KAL5248515	KAL5269424		KAL5265303	KAL5266986	KAL5267687	KAL5257268
Monosiga	XP_001746680	XP_001742891	XP_001746272	XP_001744855	XP_001747042	XP_001746450	XP_001745527			XP_001750052	XP_001744645	XP_001746946	XP_001744121	XP_001750288	XP_001750288	XP_001749553		XP_001744307	XP_001742057
Batrachochytrium	KAK6097808	KAJ8328708	KAK5672641	KAK6097703	KAJ8331673	KAK5665290	XJO75881			XP_006676375	KAK5671672	KAJ8323471	KAJ8323170	KAJ8326314	KAK5668664	KAJ8323486	XP_006676288	XP_006681459
Chlamydomonas	Q09JZ4	B5BUZ8	F5A894	A0A286T4S6	A0A2K3DD76	A0A2K3DK73	A0A2K3DGB3		A0A2K3D7A4	A8J3F6	A0A2K3CRM8	A0A2K3E7K0	A0A2K3D5T6	A0A2K3E4A1		A0A2K3CU42	A8IYS6	Q3Y8L7	AAK70875
Volvox	XP_002955470	XP_002950416	XP_00295527	XP_002958058	XP_002954111	XP_002950416	XP_002958235		XP_002958042	XP_002952853	XP_002957770	GIL55440	XP_002946509	GIM04193		GIL89710	GLI64174	GLI60698	BCL66156
Selaginella	XP_024525801	XP_002977208		XP_024532692	XP_002985243	XP_024525845	EFJ38145			XP_002961007	XP_024532506		XP_024525713	EFJ34200		EFJ20104		EFJ20027	XP_024542438
Physcomitrium	XP_024403534				XP_024382362	XP_024363650	XP_024390857			XP_024386276	XP_024366477		XP_024381089	KAH7438878		XP_02437200		XP_024378408
Ceratopteris	KAH7289560	KAH7438878		KAH7315534	KAH7292366	KAH7285411	KAH7445378			KAH7440355	KAH7331717		KAH7442648	XP_024400479		KAH7297857		KAH7426767
Thalassiosira	XP_002294802	XP_002286614	XP_002296133	KAL7544394	XP_002290250		XP_002295392			XP_002999335	XP_002293322		XP_002295250	XP_002294860		XP_002290954		XP_002292898
Phytophthora	KAL3674774	KAL3663349	KAF4320194	KAG1704283	XP_067788630	KAL4140368	KAG3114730		KAG1703370	KAK1929743	XP_002896903	KAG7378579	XP_008911164	KAE8912376	XP_002908333	KAK1934467	KAG2523774	KAE9305591	KAF4320682
Tetrahymena	Q22BD9	I7M0T7	Q24CJ1	I7MDJ4	W7X7L3	Q23NK0	W7X4E2		Q22YU3	I7MG93	Q233Z2	Q23KK9	I7MAP4	I6MEI0		I7LVP0	I7M8T2	I7MMK9
Trypanosoma	Q382D9	Q388W0	Q387D1	Q381I1	Q585B8	Q580K1	Q384J6			Q387Q4	Q9MJE9	Q387Y5	Q585V5	Q387DW7		Q383T3	Q57Y38	Q57W14
Giardia	XP_001710026		EET02041		TNJ30736		KWX11876			Q387Q4	ESU41407	TNJ28665	EFO65636			EFO62862		TNJ27450
